# Supplementary material for: Rutin-Activated Nuclear Factor Erythroid 2-Related Factor 2 (Nrf2) Attenuates Corneal and Heart Damage in Mice
Source: Pharmaceuticals (Basel). 2024 Nov 12;17(11):1523. doi: 10.3390/ph17111523 (PMC11597448; doi:10.3390/ph17111523)
Supplement: Supplementary file 1 [file pharmaceuticals-17-01523-s001.zip]

Archive with 1 entries (1 files):
- pharmaceuticals-3258828-supplementary.pdf
